# Supplementary material for: UbiD domain dynamics underpins aromatic decarboxylation
Source: Nat Commun. 2021 Aug 20;12:5065. doi: 10.1038/s41467-021-25278-z (PMC8379154; doi:10.1038/s41467-021-25278-z)
Supplement: Supplementary file 7 — Source Data [file 41467_2021_25278_MOESM7_ESM.xlsx]

## Sheet: Fig 2a
	1 - 4-hydroxybenzoic acid		2 - Vanillic acid		3 - Protocatechuic acid		4 - 3-Me-4-hydroxybenzoic acid		5 - Gallic acid		6 - Syringic acid
	1	2	1	2	1	2	1	2	1	2	1	2
BsVdcC	0	0	5.83864	5.74359
BsVdcD	0	0	0	0
BsVdcC+BsVdcD	100	97.8029	100	100
ShVdcC	0	0	1.38854	0
ShVdcD	0	0	0	0
ShVdcC+ShVdcD	100	100	99.0476	96.7482
BsVdcCD	100	98.3922	99.2887	99.8745	99.6282	99.5139	99.7485	95.8842	0	2.1691	99.889	99.7713
BsVdcC+ShVdcD	0.946949	0.808364	27.1709	30.8077	0	0	9.12926	8.60786	0	0	0	0
ShVdcCD	100	100	100	100	100	99.7986	99.6022	99.8717	4.78839	5.79144	0	0
ShVdcC+BsVdcD	8.97284	9.60438	1.67053	1.70697	2.32406	2.99841	4.27733	3.31078	0	0	0	0
ShVdcCD - V59X	100	100	87.8832	95.1911	99.8275	99.3031	99.8413	100	0	0	0	0

## Sheet: Fig 2b
Rate (µM/min)	4:1(D:C) Ratio			0.2:1 (D:C) ratio
Time	1	2	3	1	2	3
0	1.82639	0.548611	2.69444	0.534722	0.694444	0.222222
15	8.77778	13.2569	15.0417	5.55556	4.25694	4.95139
30	18.0139	18.9653	14.2569	5.72222	5.66667	6.32639
45	19.0069	16.4861	16.8958	6.94444	5.91667	6.98611
60	16.625	15.5069	18.4861	6.38194	6.27083	7.48611
75	17.9028	16.1111	10.0833	8.02778	8.11111	8.27083
90	18.0208	17.8611	16.5347	7.45139	7.03472	8.1875
105	16.6528	15.6806	18.375	7.52778	6.4375	8
120	17.6597	17.9444	16.4792	7.72917	8.02778	8.77778
150	15.0764	16.7014	15.9028	6.19444	6.84028	7.92361
180	15.8611	15.2431	14.9514	6.45833	7.07639	7.29167

## Sheet: Fig 2c
Catalytic number (s-1)
Time	1	2
2	2.61	2.37
15	2.07	1.93
30	1.77	1.57
45	1.45	1.42
60	1.26	1.1
90	0.94	0.77
90+prFMN	2.09035	1.86647

## Sheet: Fig 4b
CALCOM distance (Å)	Int2	Int3 Open	PHB	Vanillic acid	Int3Quinoid
13.65	0	1.5	0.2	0.1	1.5
13.41	0	1.5	0.3	0	1.5
13.17	0.1	1.4	0.2	0.1	1.4
12.92	0.1	1.4	0.3	0.2	1.4
12.67	0.3	1.3	0.3	0.3	1.3
12.41	0.4	1.2	0.3	0.5	1.2
12.14	0.4	1.1	0.2	0.4	1.1
11.86	0.4	1	0.1	0.3	0.9
11.57	0.6	0.9	0	0.4	0.8
11.28	0.8	0.8	0.2	0.5	0.6
10.98	1.2	0.7	0.4	0.7	0.3
10.67	1.8	0.4	0.8	1.2	0.1
10.36	2.5	0.1	1.7	3.2	0
10.04	3	0	3.1	3.8	0.1
9.73	3.5	0.2	4.6	5.6	0.4
9.41	3.8	0.5	5.3	6.7	0.7

## Sheet: Fig 4d
	Buffer			Glycerol		Sucrose
PHB Concentration µM	1	2	3	1	2	1	2			η (cP)	Mean	Upper Limit	Lower Limit
50	0.249385	0.175048	0.202565	0.033288	0.0243133	0.183516	0.15047			1	0.856	0.9686	0.7607
75	0.365564	0.279219	0.297697	0.0964133	0.082404	0.122728	0.165316			3	0.341	0.4757	0.2518
100	0.412983	0.331415	0.385377	0.125033	0.0677182	0.15947	0.20305			5	0.244	0.3407	0.1885
250	0.764105	0.551076	0.535438	0.127874	0.141147	0.11638	0.2946
500	0.652022	0.679642	0.665399	0.133964	0.199891	0.36453	0.274496
750	0.801826	0.634589	0.721715	0.209065	0.203154	0.293356	0.329396
